# Supplementary material for: The anti-symmetric and anisotropic symmetric exchange interactions between electric dipoles in hafnia
Source: Nat Commun. 2023 Dec 8;14:8127. doi: 10.1038/s41467-023-43593-5 (PMC10709352; doi:10.1038/s41467-023-43593-5)
Supplement: Supplementary file 3 — Source Data [file 41467_2023_43593_MOESM3_ESM.xlsx]

## Sheet: Fig. 2 a
Fig. 2 a	Hf^X_z (a_fc)	Hf^Y_y Force (eV Angstrom^-1)	Hf^Z_y Force (eV Angstrom^-1)
	-0.05	-5.06287	-2.7946
	-0.04	-4.0381	-2.24822
	-0.03	-3.02322	-1.69146
	-0.02	-2.01376	-1.12927
	-0.01	-1.00659	-0.564918
	0	0	0
	0.01	1.00659	0.564918
	0.02	2.01376	1.12927
	0.03	3.02322	1.69146
	0.04	4.0381	2.24822
	0.05	5.06287	2.7946

## Sheet: Fig. 2 b
Fig. 2 b	Hf^F_z (a_fc)	Hf^Y_y Force (eV Angstrom^-1)	Hf^Z_x Force (eV Angstrom^-1)
	-0.05	-3.61775	-2.81855
	-0.04	-2.93489	-2.20907
	-0.03	-2.22478	-1.62904
	-0.02	-1.49449	-1.07238
	-0.01	-0.750654	-0.532004
	0	0	0
	0.01	0.750646	0.532004
	0.02	1.49448	1.07238
	0.03	2.22479	1.62904
	0.04	2.93489	2.20907
	0.05	3.61773	2.81855

## Sheet: Fig. 4
Fig. 4	O^{A_y}_x (a_fc)	A'_{12,xy} (eV Angstrom^-2)	A'_{12,xz} (eV Angstrom^-2)	A'_{14,xy} (eV Angstrom^-2)
	-0.05	-0.880353	-0.726177	0.245174
	-0.04	-0.722496	-0.589833	0.199648
	-0.03	-0.55275	-0.448638	0.152124
	-0.02	-0.374955	-0.302448	0.102813
	-0.01	-0.189956	-0.152368	0.0520664
	0	0	0	0
	0.01	0.189856	0.152278	-0.0516736
	0.02	0.375201	0.302441	-0.101722
	0.03	0.553442	0.449082	-0.151261
	0.04	0.722626	0.590239	-0.199497
	0.05	0.880053	0.726657	-0.244386

## Sheet: Supplementary Fig. 1 a
Supplementary Fig. 1 a	Hf^F_z (a_fc)	Hf^F_x Force (eV Angstrom^-1)
	-0.05	-3.83676
	-0.04	-3.00729
	-0.03	-2.21795
	-0.02	-1.46032
	-0.01	-0.72458
	0	0
	0.01	0.72458
	0.02	1.46032
	0.03	2.21795
	0.04	3.00729
	0.05	3.83676

## Sheet: Supplementary Fig. 1 b
Supplementary Fig. 1 b	Hf^X_y (a_fc)	Hf^X_z Force (eV Angstrom^-1)
	-0.05	-3.58642
	-0.04	-2.78729
	-0.03	-2.04056
	-0.02	-1.33572
	-0.01	-0.660264
	0	0
	0.01	0.660263
	0.02	1.33572
	0.03	2.04056
	0.04	2.78729
	0.05	3.58642

## Sheet: Supplementary Fig. 1 c
Supplementary Fig. 1 c	Hf^X_x (a_fc)	Hf^X_z Force (eV Angstrom^-1)
	-0.05	-4.33589
	-0.04	-3.40133
	-0.03	-2.52743
	-0.02	-1.67427
	-0.01	-0.834029
	0	0
	0.01	0.834027
	0.02	1.67427
	0.03	2.52743
	0.04	3.40133
	0.05	4.33589

## Sheet: Supplementary Fig. 1 d
Supplementary Fig. 1 d	Hf^Y_x (a_fc)	Hf^Z_x Force (eV Angstrom^-1)
	-0.05	-2.7035
	-0.04	-2.1295
	-0.03	-1.56133
	-0.02	-1.01587
	-0.01	-0.498352
	0	0
	0.01	0.498352
	0.02	1.01587
	0.03	1.56133
	0.04	2.12951
	0.05	2.7035

## Sheet: Supplementary Fig. 1 e
Supplementary Fig. 1 e	Hf^F_x (a_fc)	Hf^X_x Force (eV Angstrom^-1)
	-0.05	-2.47228
	-0.04	-1.98618
	-0.03	-1.48585
	-0.02	-0.984785
	-0.01	-0.489692
	0	0
	0.01	0.489705
	0.02	0.984795
	0.03	1.48587
	0.04	1.98618
	0.05	2.47228

## Sheet: Supplementary Fig. 1 f
Supplementary Fig. 1 f	Hf^Y_y (a_fc)	Hf^Z_y Force (eV Angstrom^-1)
	-0.05	-3.19213
	-0.04	-2.44149
	-0.03	-1.76997
	-0.02	-1.15867
	-0.01	-0.574337
	0	0
	0.01	0.574337
	0.02	1.15867
	0.03	1.76997
	0.04	2.44149
	0.05	3.19213

## Sheet: Supplementary Fig. 1 g
Supplementary Fig. 1 g	Hf^F_y (a_fc)	Hf^X_y Force (eV Angstrom^-1)
	-0.05	-3.02259
	-0.04	-2.33955
	-0.03	-1.70126
	-0.02	-1.10529
	-0.01	-0.543119
	0	0
	0.01	0.543119
	0.02	1.10529
	0.03	1.70126
	0.04	2.33955
	0.05	3.02259

[truncated: 1 more sheets: Supplementary Fig. 8]
